# Supplementary material for: Novel Metric for Non-Invasive Beat-to-Beat Blood Pressure Measurements Demonstrates Physiological Blood Pressure Fluctuations during Pregnancy
Source: Sensors (Basel). 2024 May 15;24(10):3151. doi: 10.3390/s24103151 (PMC11125072; doi:10.3390/s24103151)
Supplement: Supplementary file 1 [file sensors-24-03151-s001.zip]

Archive with 1 entries (1 files):
- sensors-2960343-supplementary.pdf
